# Supplementary material for: The Association of Weight Categories in Adolescence with Cardiovascular Morbidity in Young Adult Israeli Arabs—A Nationwide Study
Source: J Clin Med. 2024 Sep 11;13(18):5382. doi: 10.3390/jcm13185382 (PMC11432042; doi:10.3390/jcm13185382)
Supplement: Supplementary file 1 [file jcm-13-05382-s001.zip]

Archive with 1 entries (1 files):
- jcm-3173435-supplementary.pdf
